# Supplementary material for: Impact on Plankton Communities Following Abandonment of Rice Cultivation and Biotope Creation
Source: Ecol Evol. 2025 Dec 21;15(12):e72575. doi: 10.1002/ece3.72575 (PMC12719857; doi:10.1002/ece3.72575)
Supplement: Supplementary file 1 — Table S1: List of plankton in a single rice field in Kyoto over two years (rice planted in 2022, post‐biotope in 2023). [file ECE3-15-e72575-s001.xlsx]

## Sheet: list
Table S1 List of plankton in a single rice field in Kyoto over two years (rice planted in 2022, post-biotope in 2023).
			A1	A2	A3	A4	A5	A6	A7	A8	A9	A10	A1	A2	A3	A4	A5	A6	A7	A8	A9	A10
			220523	220602	220609	220613	220616	220623	220704	220711	220714	220720	230525	230606	230609	230613	230623	230704	230710	230718	230721	230725
	Copepoda	Cyclops sp.					1		1	1	1			1	1	1		1	1	1	1	1
	Copepoda	Nauplius				1		1	1	1	1		1	1	1	1	1	1	1	1	1	1
	Branchiopoda	Ceriodaphnia cornuta												1							1
	Branchiopoda	Macrothrix						1
	Branchiopoda	Moina sp.						1			1		1	1	1	1	1	1	1
	Branchiopoda	Daphnia sinensis					1	1							1	1	1		1
	Branchiopoda	Daphnia similis					1	1						1	1	1	1
	Branchiopoda	Dunhevedia crassa						1												1
	Branchiopoda	Scapholeberis mucronata				1	1	1		1				1	1				1		1
	Branchiopoda	Alonella exigua																				1
	Branchiopoda	Oxyurella tenuicaudis																1
	Branchiopoda	Chydoridae unknown																		1		1
	Rotifera	Euchlanis dilatata						1														1
	Rotifera	Polyarthra																			1
	Rotifera	Brachionus angularis																		1
	Rotifera	Brachionus rubens						1							1	1	1
	Rotifera	Brachiomus calyciflorus												1
	Rotifera	Brachionus budapestinensis													1
	Rotifera	Brachionus urceus f. nilsonii						1
	Rotifera	Conochilus hippocrepis？						1	1		1									1
	Rotifera	Colurella colurus						1
	Rotifera	Colurella uninata f. bicuspidata																	1	1
	Rotifera	Lecane galeata																1
	Rotifera	Lecane leontina						1
	Rotifera	Lecane haliclysta																			1
	Rotifera	Lecane lunaris																			1
	Rotifera	Lecane bulla																			1	1
	Rotifera	Lecane thiermanni																1
	Rotifera	Lecane pyriformis																	1
	Rotifera	Lecane sp.1.							1	1										1
	Rotifera	Lecane sp.2.																		1
	Rotifera	Trichocerca collaris															1
	Rotifera	Trichocerca bicristata												1
	Rotifera	Trichocerca vulgaris		1	1
	Rotifera	Squatinella mutica?																1
	Rotifera	Ascomorpha ovaris																1
	Chlorophyta	Arthrodesmus incus var. validus																1
	Chlorophyta	Eudorina elegans						1									1			1	1
	Chlorophyta	Eudorina morum																				1
	Chlorophyta	Cladophola	1					1										1				1
	Chlorophyta	Closterium aciculare																		1
	Chlorophyta	Closterium acerosum									1				1
	Chlorophyta	Closterium calosporum var. Brasiliense																				1
	Chlorophyta	Closterium cynthia							1
	Chlorophyta	Closterium leibleinii			1					1							1			1	1	1
	Chlorophyta	Closterium lunula									1
	Chlorophyta	Closterium moniliferum								1										1	1
	Chlorophyta	Closterium nematodes									1			1			1					1
	Chlorophyta	Closterium sp.								1
	Chlorophyta	Cosmarium botrytis						1
	Chlorophyta	Cosmarium sportella																				1
	Chlorophyta	Cosmarium furcatospermum								1
	Chlorophyta	Cosmarium formosulum						1												1
	Chlorophyta	Cosmarium margaritatum								1				1	1				1	1
	Chlorophyta	Cosmarium impressulum																			1
	Chlorophyta	Cosmarium quadrum？								1
	Chlorophyta	Cosmarium retusum var.angustatum																		1		1
	Chlorophyta	Cosmarium sp.1.			1					1
	Chlorophyta	Cosmarium sp.2.								1												1
	Chlorophyta	Cosmarium pseudoprotuberans var. angustius									1											1
	Chlorophyta	Cosmarium sportella								1
	Chlorophyta	Cosmarium subcostatum			1	1		1						1						1
	Chlorophyta	Cosmarium subspeciosum							1
	Chlorophyta	Cosmarium turpinii var. eximium									1
	Chlorophyta	Cosmarium vectangulare var. africanum																1
	Chlorophyta	Cosmarium ochthodes										1
	Chlorophyta	Spirogyra spp.	1			1	1	1	1	1	1			1			1	1	1		1	1
	Chlorophyta	Micrasterias apiculata																	1			1
	Chlorophyta	Micrasterias sp.																				1
	Chlorophyta	Pleurotaenium trabecula									1				1						1	1
	Chlorophyta	Pleurotaenium ehrenbergii var. undulatum
	Chlorophyta	Netrium digitus																1		1
	Chlorophyta	Scenedesmus acutus											1	1			1	1	1	1	1	1
	Chlorophyta	Scenedesmus dactyloccoides																	1
	Chlorophyta	Scenedesmus denticulatus var. linearis										1									1	1
	Chlorophyta	Scenedesmus opoliensis						1						1							1
	Chlorophyta	Scenedesmus perforatus												1							1	1
	Chlorophyta	Scenedesmus polyglobulus						1	1
	Chlorophyta	Scenedesmus protuberans			1						1			1								1
	Chlorophyta	Scenedesmus spinosus		1				1				1				1					1	1
	Chlorophyta	Scenedesmus javanensis																				1
	Chlorophyta	Scenedesmus ecornis var. disciformis																	1
	Chlorophyta	Scenedesmus disper var. costatum																		1	1
	Chlorophyta	Scenedesmus sp.	1				1			1				1					1
	Chlorophyta	Staurastrum punctulatum																	1
	Chlorophyta	S. punctulatum var. kjellmani																		1
	Chlorophyta	Tetraedron muticum
	Chlorophyta	Tetraedron sp.															1
	Chlorophyta	Pediastrum duplex var. duplex																		1	1	1
	Chlorophyta	Pediastrum tetras																	1	1
	Chlorophyta	Eutetramorus tetrasporus																				1
	Chlorophyta	Euastrum pingue
	Chlorophyta	Menoidium cultellus																			1
	Chlorophyta	Eurastrum substellatum																			1
	Chlorophyta	Eurastrum sublobatum						1	1
	Chlorophyta	Eurastrum spinulosum							1										1			1
	Chlorophyta	Eurastrum verrucosm									1
	Chlorophyta	Hyalitheca dissiliens							1
	Chlorophyta	Ankya judayi						1					1	1	1	1			1
	Chlorophyta	Pleodorina californica																		1
	Chlorophyta	Mougeotia												1
	Chlorophyta	Pandorina morum																		1	1
	Chlorophyta	Ankstrodesmus spp.						1	1				1		1		1			1
	Amoebozoa	Arcella discoides				1										1		1
	Amoebozoa	Arcella vulgaris	1	1	1						1										1
	Amoebozoa	Centropyxis aculeata	1		1	1
	Amoebozoa	Centropyxis crassis			1							1
	Amoebozoa	Centropyxis ecornis				1
	Amoebozoa	Cenropyxis spinosa		1	1	1		1
	Amoebozoa	Centropyxis hirsuta			1	1						1				1
	Amoebozoa	Centropyxis sp.			1													1				1
	Amoebozoa	Difflugia corona		1	1	1			1		1	1		1							1	1
	Amoebozoa	Difflugia acuminata	1
	Amoebozoa	Difflugia gilobulosa																1	1
	Amoebozoa	Difflugia tubercculata						1										1	1			1
	Amoebozoa	Difflugia pyriformis						1
	Amoebozoa	Difflugia bipes										1
	Amoebozoa	Difflugia labiosa																				1
	Amoebozoa	Nebela destistoma	1																	1
	Amoebozoa	Nebela sp.																			1	1
	Euglenozoa	Trachelomonas hispida		1	1			1	1	1		1								1	1
	Euglenozoa	T. hispida var. crenulatocollis				1
	Euglenozoa	Trachelomonas dybowskii						1					1
	Euglenozoa	Trachelomonas oblonga var. truncata				1										1
	Euglenozoa	Trachelomonas raciborskii var. raciborskii																			1
	Euglenozoa	Trachelomonas volvocina	1										1					1	1
	Euglenozoa	Trachelomonas volzii var. cylindracea							1
	Euglenozoa	Trachelomonas robusta																	1
	Euglenozoa	Trachelomonas cylindrica																				1
	Euglenozoa	Trachelomonas sp.															1
	Euglenozoa	Phacus sp.	1
	Euglenozoa	Phacus acuminatus			1			1			1	1					1
	Euglenozoa	Phacus acuminatus var. megaparamylica																1	1
	Euglenozoa	Phacus caudatus var. minor							1
	Euglenozoa	Phacus circulatus															1
	Euglenozoa	Phacus denisii														1
	Euglenozoa	Phacus triduetor							1
	Euglenozoa	Phacus unguis？												1
	Euglenozoa	Phacus longicauda																				1
	Euglenozoa	Phacus heimii													1	1
	Euglenozoa	Phacus undulatus												1			1
	Euglenozoa	Phacus ovalis																				1
	Euglenozoa	Cyclidiopsis acus															1				1
	Euglenozoa	Euglena acus							1				1				1
	Euglenozoa	Euglena adhaerens													1	1
	Euglenozoa	Euglena gaumei															1					1
	Euglenozoa	Euglena sciotensis														1	1
	Euglenozoa	Euglena spirogyra						1			1
	Euglenozoa	Euglena pisciformis							1					1	1		1			1	1
	Euglenozoa	Euglena undulatus															1
	Euglenozoa	Euglena sp.			1												1
	Euglenozoa	Lepocinclis fusiformis														1
	Euglenozoa	Oocystis sp.						1
	Euglenozoa	Oocystis crassa				1
	Euglenozoa	Oocystis parva										1
	Rhizaria	Euglypha tuberculata		1	1
	Alveolata	Tintinnopsis lacustris				1
	Alveolata	Tintinnopsis cylindrata				1
	Alveolata	Gymnodinium sp.											1
	Rhizaria	Trinema lineare	1	1	1				1	1	1	1										1
	Stramenopiles	Synura sphagnicola						1
	Stramenopiles	Dinobryon divergens												1		1
	Stramenopiles	Pteriodendron petiolatum																		1
	Stramenopiles	Achnanthidium minutissimum				1					1	1				1						1
	Stramenopiles	Amphora sp.						1			1							1		1	1	1
	Stramenopiles	Bacillaria paxillifer var. paxillifer																				1
	Stramenopiles	Fragilaria capitellata								1										1
	Stramenopiles	Fragilaria spcount	1
	Stramenopiles	Cocconeis sp.						1											1	1
	Stramenopiles	Fragilaria sp	1	1	1		1				1								1	1
	Stramenopiles	Fragilariforma virescens																				1
	Stramenopiles	Rhopalodia gibba	1
	Stramenopiles	Ulnaria acus								1	1						1	1			1	1
	Stramenopiles	Ulnaria ulna						1		1				1							1
	Stramenopiles	Ulnaria delicatissima																				1
	Stramenopiles	Gomphonema augur var. gautieri																			1
	Stramenopiles	Gomphonema aponina							1
	Stramenopiles	Gomphoneis minuta？								1										1
	Stramenopiles	Gomphonema gracile									1
	Stramenopiles	G. gracile var.turris													1					1?	1
	Stramenopiles	Frustulia frenguelli									1										1	1
	Stramenopiles	Frustulia rhomboides var. capitata																			1
	Stramenopiles	F. rhomboides var. saxonia				1
	Stramenopiles	Frustulia vulgaris									1
	Stramenopiles	Neidium gracile																		1	1	1
	Stramenopiles	Neidium digitus																			1
	Stramenopiles	Neidium bisulcatum			1																1	1
	Stramenopiles	Surirella angusta	1
	Stramenopiles	Surirella gracilis															1				1	1
	Stramenopiles	Surirella ovalis			1					1											1	1
	Stramenopiles	Surirella ovata																				1
	Stramenopiles	Surirella robusta						1			1										1	1
	Stramenopiles	Surirella capronii																		1		1
	Stramenopiles	Surirella linearis																			1
	Stramenopiles	Neidium hitchockii							1
	Stramenopiles	Neidium affine																			1
	Stramenopiles	Gomphonema sp.														1
	Stramenopiles	Nitzschia lorenziana var. subtilis																			1	1
	Stramenopiles	Nitzschia palea	1	1	1	1		1	1		1	1	1	1	1	1	1	1	1	1	1	1
	Stramenopiles	Pinnularia abaujensis									1
	Stramenopiles	Pinnularia appendiculata																		1
	Stramenopiles	Pinnularia biceps															1					1
	Stramenopiles	Pinnularia costor										1
	Stramenopiles	Pinnularia dactylus					1			1											1	1
	Stramenopiles	Pinnularia viridis			1		1			1										1		1
	Stramenopiles	Pinnularia gibba var. gibba			1		1			1							1					1
	Stramenopiles	Pinnularia nodosa
	Stramenopiles	Pinnularia saprophila												1
	Stramenopiles	Pinnularia streptoraphe					1			1
	Stramenopiles	Pinnularia stomatophora																			1	1
	Stramenopiles	Pinnularia mesolepta						1
	Stramenopiles	Pinnularia sp.	1	1	1			1									1	1	1	1	1
	Stramenopiles	Hantzschia amphioxys	1	1	1		1						1	1
	Stramenopiles	Placoneis undulata？			1		1							1	1		1			1	1	1
	Stramenopiles	Sellaphora rectangularis			1		1								1		1			1	1
	Stramenopiles	Sellaphora americana								1										1
	Stramenopiles	Sellaphora pupula																			1
	Stramenopiles	Cymbella cymbiformis			1																	1
	Stramenopiles	Cymbella sp.										1
	Stramenopiles	Stauroneis anceps								1							1				1	1
	Stramenopiles	Stauroneis phoenicenteron			1		1										1			1	1
	Stramenopiles	Stauroneis prominula									1				1		1					1
	Stramenopiles	Stauroneis smithii									1
	Stramenopiles	Staurosira construens var. triundulata			1																	1
	Stramenopiles	Tabellaria fenestrata					1													1
	Stramenopiles	Craticula cuspidata								1
	Stramenopiles	Navicula radiosa var. radiosa												1	1					1	1	1
	Stramenopiles	Navicula sp.		1	1			1					1	1	1					1	1
	Stramenopiles	Melosira varians	1											1				1		1		1
	Stramenopiles	Aulacoseira granulata						1													1
	Stramenopiles	Cyclotella sp.1.			1														1	1	1
	Stramenopiles	Cyclotella sp.2.																			1
	Stramenopiles	Gyrosigma peisonis														1					1
	Stramenopiles	Gyrosigma procerum											1	1
	Stramenopiles	Gyrosigma macrum																			1	1
	Stramenopiles	Gyrosigma sp.																		1
	Stramenopiles	Cymatopleura solea？																			1	1
	Stramenopiles	Cymatopleura elliptica																			1	1
	Stramenopiles	Encyonema minuta																			1
	Stramenopiles	Rhopalodia gibba	1
	bacteria	Anabaenopsis		1	1	1		1	1	1	1	1	1	1	1	1	1	1	1	1	1	1
	bacteria	Lyngbya														1		1			1	1
	bacteria	Aphanizomenon flos-aquae									1
	bacteria	Merismopedia punctats						1													1	1
			19	14	33	19	16	45	24	30	32	16	14	34	24	23	36	27	29	52	69	72
